# Supplementary material for: Hsa-mir-135a Shows Potential as A Putative Diagnostic Biomarker in Saliva and Plasma for Endometriosis
Source: Biomolecules. 2022 Aug 19;12(8):1144. doi: 10.3390/biom12081144 (PMC9405570; doi:10.3390/biom12081144)
Supplement: Supplementary file 1 [file biomolecules-12-01144-s001.zip]

Archive with 1 entries (1 files):
- biomolecules-1815083-supplementary.pdf
